# Supplementary material for: Graphene-Doped Ammonium Oxalate-Derived Carbon Aerogel with Controllable Structure for Synergistic Endothermic-Insulating Efficient Thermal Protection
Source: Gels. 2026 Jun 14;12(6):535. doi: 10.3390/gels12060535 (PMC13298003; doi:10.3390/gels12060535)
Supplement: Supplementary file 1 [file gels-12-00535-s001.zip]

Archive with 1 entries (1 files):
- gels-4361354-supplementary.pdf
